# Supplementary material for: Genetic, Phenotypic, and Commercial Characterization of an Almond Collection from Sardinia
Source: Plants (Basel). 2018 Oct 15;7(4):86. doi: 10.3390/plants7040086 (PMC6313889; doi:10.3390/plants7040086)
Supplement: Supplementary file 1 [file plants-07-00086-s001.zip]

Archive with 5 entries (4 files):
- plants-361681-proofreading-supple/
- plants-361681-proofreading-supple/Supplemental_file_S1.docx
- plants-361681-proofreading-supple/Supplemental_Table_S1.xlsx
- plants-361681-proofreading-supple/Supplemental_Table_S2.docx
- plants-361681-proofreading-supple/Supplemental_Table_S3.xlsx
