# Supplementary material for: Genetic, Phenotypic, and Commercial Characterization of an Almond Collection from Sardinia
Source: Plants (Basel). 2018 Oct 15;7(4):86. doi: 10.3390/plants7040086 (PMC6313889; doi:10.3390/plants7040086)
Supplement: Supplementary file 1 [file plants-07-00086-s001.zip › plants-361681-proofreading-supple/Supplemental_Table_S1.xlsx]

## Sheet: Foglio1
Cultivar	initial flowering	SD	max flowering	SD	Final flowering	SD	Nut weigth	SD	Kernel Weigth	SD	Shelling	SD	Kernel yeld	SD	Cultivar	double Kernels	SD	Nut with failed kernels	SD	Nut length	SD	nut width	SD	Nut shape	Cultivar	SD	Kernel length	SD	kernel width	SD	Kernel shape	SD	Cultivar	oil (% on dry weight	SD	Palmitic (% of oil)	SD	Palmitoleic (% of oil)	SD	Stearic (% of oil)	SD	Oleic (% of oil)	SD	Cultivar	Linoleic (% of oil)	SD	Linolenic (% of oil)	SD	% oleic/ % linoleic (rancidity index)
Antioco Pala	41.6667	2.08167	47.3333	2.51661	60.6667	5.50757	5.562	0.380673	1.52267	0.021362	27.4595	1.88159	0.769329	0.613873	Antioco Pala	19.3333	9.45163	1	0	3.02333	0.315331	2.44333	0.215716	0.818984	Antioco Pala	0.16065	2.52333	0.107858	1.53	0.0458258	0.606655	0.0147242	Antioco Pala	54.7368	1.42298	5.86853	0.157002	0.515773	0.116796	1.81821	0.313575	75.4871	2.56205	Antioco Pala	16.1203	0.0142752	0.0265187	0.893821	4.78434
Antoni Piras	43.3333	2.51661	51	2.64575	56	17.3205	6.036	0.226872	1.35367	0.0595007	22.4476	1.31072	0.764412	0.201077	Antoni Piras	6	4.58258	1.66667	0.57735	3.27	0.19975	2.32667	0.046188	0.713552	Antoni Piras	0.0514695	2.29333	0.0702377	1.43667	0.0208167	0.626874	0.0223024	Antoni Piras	58.4983	1.58391	6.78222	0.245862	0.572222	0.0587209	2.21444	0.221944	70.6078	0.922149	Antoni Piras	19.6089	0.0019245	0.0188889	0.21048	3.60776
Arrubia	50.6667	1.52753	58	1.73205	70	4.3589	6.34467	0.935385	1.49867	0.177247	24.1971	5.86749	0.841288	0.306629	Arrubia	1	1.73205	1	1	3.16333	0.177858	2.56333	0.0152753	0.811935	Arrubia	0.0430153	2.51	0.144222	1.58333	0.0503322	0.632727	0.052782	Arrubia	55.0027	1.89984	6.72507	0.348327	0.658849	0.0905497	1.64031	0.187963	71.6928	1.56069	Arrubia	19.0847	0.0110778	0.0263958	0.400369	3.78093
Basibi	35.6667	5.7735	42.6667	3.51188	62	3.60555	7.47067	1.998	1.49767	0.21002	20.5967	3.86348	0.929092	0.587651	Basibi	0.666667	0.57735	1.33333	1.1547	3.29667	0.183394	2.67333	0.142945	0.811649	Basibi	0.0392187	2.44667	0.250067	1.67333	0.141539	0.685143	0.0326977	Basibi	61.6798	3.95307	6.08722	0.145644	0.416667	0.209311	2.12111	0.120385	73.1694	1.36897	Basibi	17.9233	0	0.02	0.387412	4.10363
Bianca	48.3333	4.04145	53	3.60555	69.3333	3.51188	7.04233	0.5041	1.84033	0.153761	26.1184	0.418324	0.717496	0.146465	Bianca	43.3333	16.7432	0.333333	0.57735	3.25667	0.133167	2.54667	0.0971253	0.782045	Bianca	0.00221389	2.4	0.06245	1.56667	0.046188	0.652749	0.00493595	Bianca	62.38	2.2929	5.84704	0.0784132	0.452116	0.0857879	2.17029	0.109206	73.2185	1.90337	Bianca	18.0881	0.00775214	0.0244757	0.555304	4.0875
Bocchino	30.3333	3.51188	35.3333	3.51188	52	1	6.42167	1.06508	1.623	0.22795	25.3803	1.52798	0.866922	0.606067	Bocchino	4.33333	1.52753	2.33333	1.52753	3.13667	0.265016	2.46667	0.232451	0.785985	Bocchino	0.00885449	2.47667	0.0873689	1.64	0.1249	0.661692	0.0329677	Bocchino	57.6834	3.07037	6.90805	0.338334	0.586385	0.105056	1.85086	0.177997	69.8438	0.881942	Bocchino	20.6244	0.00201981	0.0211661	0.199448	3.39846
Ciatta Inglese	40	1	46	2.64575	62.6667	2.88675	5.37433	0.809039	1.59933	0.152975	30.4129	6.62589	0.709289	0.321732	Ciatta Inglese	7	6.245	2	1.73205	3.27333	0.320208	2.53	0.122882	0.775927	Ciatta Inglese	0.051355	2.42	0.0754983	1.54667	0.120139	0.638893	0.0399387	Ciatta Inglese	57.8759	2.21377	6.18779	0.0344573	0.771977	0.0780227	1.62263	0.137371	75.2902	1.17352	Ciatta Inglese	15.9269	0.00972844	0.0297284	0.404566	4.76603
Ciatta Malissa	38.6667	4.04145	45.6667	2.51661	60.3333	1.52753	7.09	0.404511	1.56567	0.10929	22.1073	1.56434	0.670442	0.137611	Ciatta Malissa	11.3333	4.93288	1	1.73205	3.09333	0.277909	2.81333	0.15308	0.911372	Ciatta Malissa	0.0324321	2.25	0.05	1.66	0.06245	0.737728	0.0194936	Ciatta Malissa	59.3783	2.66783	6.3774	0.142361	0.641616	0.128942	1.89867	0.278371	71.8779	1.19127	Ciatta Malissa	18.9843	0.019021	0.0326062	0.324562	3.80023
Corrochina	33.3333	1.52753	43	2.64575	61	2.64575	4.95533	0.212415	1.40933	0.0702306	28.4357	0.344298	0.623434	0.20975	Corrochina	0.666667	0.57735	1	1	3.33667	0.682373	2.66	0.684178	0.803353	Corrochina	0.151361	2.68333	0.011547	1.37667	0.0378594	0.51309	0.0163398	Corrochina	60.4436	1.9614	6.64247	0.14619	0.592066	0.0928193	1.72209	0.0625372	71.0561	1.38248	Corrochina	19.7949	0.00110499	0.030638	0.307021	3.60426
Cossu	50.3333	1.52753	58.6667	5.50757	72.3333	3.05505	6.32233	0.887147	1.74	0.149503	27.6904	2.10004	1.04625	0.559748	Cossu	8.66667	6.02771	2.33333	2.08167	3.33333	0.306649	2.67333	0.277549	0.801615	Cossu	0.0201184	2.37	0.191572	1.67333	0.155671	0.705772	0.0207202	Cossu	57.5646	1.20653	6.01045	0.240393	0.494664	0.0715428	2.418	0.13604	73.991	2.37958	Cossu	16.8637	0.00913958	0.0252767	0.764851	4.46126
De Efisi Sinzoba	38.6667	3.21455	46.3333	3.51188	64.6667	2.3094	2.291	0.199952	1.43133	0.168346	62.3815	2.28761	0.811301	0.171337	De Efisi Sinzoba	15.6667	8.0829	0.333333	0.57735	3.18333	0.0723418	1.82667	0.10504	0.573562	De Efisi Sinzoba	0.0218191	2.48333	0.051316	1.19	0.01	0.479276	0.00598952	De Efisi Sinzoba	60.3592	2.3708	6.65036	0.150548	0.569394	0.0784708	1.74349	0.275738	68.6408	1.97952	De Efisi Sinzoba	22.219	0.0149302	0.02862	0.366684	3.11202
De Mrasciai	50.6667	1.52753	56.6667	1.1547	66	3	6.23367	1.58316	1.26467	0.120093	20.8652	3.47792	0.622762	0.110648	De Mrasciai	0	0	0	0	2.89	0.13	2.74667	0.110151	0.95105	De Mrasciai	0.0393164	2.12333	0.0404145	1.47667	0.0208167	0.695494	0.00438349	De Mrasciai	58.0975	1.01873	6.22899	0.277439	0.432209	0.0686859	1.46228	0.142201	78.2858	1.19047	De Mrasciai	13.3958	0.00259721	0.0214995	0.634326	5.88411
Efisi Sinzoba	29.6667	3.05505	38.3333	3.78594	62	3.60555	4.741	0.397181	1.20767	0.0791349	25.4991	0.534454	0.684025	0.09381	Efisi Sinzoba	11	4	0.333333	0.57735	2.79	0.115326	2.15667	0.0251661	0.773717	Efisi Sinzoba	0.0267944	2.07	0.07	1.33667	0.0416333	0.64596	0.0195135	Efisi Sinzoba	57.6827	3.06748	6.04111	0.335399	0.567778	0.11654	1.80111	0.189219	76.9067	1.90679	Efisi Sinzoba	14.5044	0.0057735	0.0166667	0.895386	5.38103
Emilio 91	31.6667	4.72582	36	3.60555	51.6667	2.3094	6.72433	0.875931	1.73267	0.151672	25.8991	1.92964	0.650586	0.569301	Emilio 91	5	6.08276	0.666667	1.1547	3.25667	0.205508	2.58	0.176918	0.792454	Emilio 91	0.0300875	2.43667	0.291433	1.61333	0.141892	0.664641	0.0437055	Emilio 91	56.879	4.46445	6.66444	0.17933	0.62	0.0674125	2.02111	0.260178	71.0467	2.8012	Emilio 91	19.4522	0	0.02	0.684612	3.71928
Farci	38	5.2915	44.6667	4.04145	59.6667	2.51661	4.52067	0.437806	1.002	0.0828191	22.187	0.541771	0.306675	0.162002	Farci	0.666667	1.1547	2	2.64575	3.21333	0.359212	2.28	0.04	0.714447	Farci	0.0658224	2.24	0.052915	1.29333	0.0585947	0.577213	0.0141207	Farci	56.7543	1.66114	7.28353	0.301115	0.621054	0.0972248	1.39665	0.192234	69.5061	0.717893	Farci	21.0027	0.00552767	0.0231914	0.164475	3.31396
Farrau	35.6667	18.0093	51.3333	0.57735	57.6667	18.8237	6.40833	1.05366	1.54033	0.156462	24.1902	1.40268	0.903361	0.528228	Farrau	0	0	0.333333	0.57735	3.33667	0.340637	2.47667	0.254034	0.742235	Farrau	0.000340134	2.61	0.147309	1.54333	0.102632	0.591945	0.0101834	Farrau	52.9793	2.56774	7.37963	0.0896334	0.582488	0.0375117	1.65599	0.154008	70.4169	0.132857	Farrau	19.7595	0.00659431	0.0265943	0.0252971	3.56396
Fiori	32	4.3589	41.3333	2.08167	59	1	3.39367	0.216823	1.74133	0.190663	51.2115	2.45212	0.671726	0.111277	Fiori	5	2	0.333333	0.57735	3.29	0.06245	2.34667	0.135031	0.712949	Fiori	0.0284308	2.5	0.0458258	1.5	0.01	0.600103	0.0089002	Fiori	61.3066	1.66761	6.61626	0.236363	0.531565	0.110043	1.76204	0.114071	69.6141	2.17915	Fiori	21.3046	0.00791512	0.0245698	0.473614	3.30099
Folla 'e Pressiu	33.3333	4.50925	39.3333	2.51661	60.3333	20.0333	6.57367	1.86789	1.66233	0.519577	25.1641	3.05094	0.520402	0.696837	Foll'e pressiu	9	6.55744	1.66667	0.57735	3.31	0.265141	2.61667	0.277549	0.789421	Foll'e pressiu	0.0212615	2.38	0.145258	1.62667	0.125831	0.683061	0.013409	Foll'e pressiu	56.0575	0.755036	6.29	0.141067	0.504444	0.0636251	1.86667	0.169148	73.96	2.38084	Foll'e pressiu	17.1689	0.0019245	0.0211111	0.767809	4.38131
Franciscu	39.3333	2.51661	45	2	62.3333	3.21455	3.61533	0.10982	0.962667	0.101737	26.5988	2.18636	0.283085	0.308548	Franciscu	7.33333	4.93288	0.333333	0.57735	2.87	0.07	1.94667	0.051316	0.678441	Franciscu	0.0194976	2.13	0.127671	1.11333	0.0650641	0.523157	0.0256753	Franciscu	58.889	2.93378	6.18111	0.101178	0.472222	0.0836881	1.83778	0.168204	72.8044	1.31404	Franciscu	18.5056	0	0.02	0.360942	3.95366
Genco	55.6667	0.57735	60.6667	2.88675	70.6667	3.78594	4.04233	0.972433	1.38367	0.305467	34.4139	3.26058	0.631821	0.815173	Genco	2	2	0.666667	0.57735	2.95333	0.221886	2.17	0.155885	0.735123	Genco	0.0220585	2.28667	0.15308	1.42333	0.149778	0.621749	0.0339921	Genco	60.6514	3.30326	5.27863	0.224324	0.53893	0.0378403	1.53181	0.149378	79.6649	0.642636	Genco	12.831	0.00203865	0.018823	0.369379	6.22964
Ghironi	42.6667	3.21455	49.3333	0.57735	62.3333	2.08167	7.21167	0.655407	1.65167	0.167947	22.8907	0.656387	0.697011	0.21919	Ghironi	34.3333	6.1101	0.666667	0.57735	3.35333	0.0305505	2.70667	0.0702377	0.807126	Ghironi	0.0176352	2.47333	0.0723418	1.67	0.01	0.675589	0.0202289	Ghironi	63.3389	2.91939	5.84516	0.3193	0.474201	0.0488605	2.18515	0.152819	73.9116	3.36767	Ghironi	17.3722	0.00890656	0.0251422	1.0529	4.39381
Ibba	28.6667	6.50641	37	6.55744	54.3333	6.1101	4.291	0.531407	1.51433	0.176642	35.4129	3.31604	0.367309	0.183259	Ibba	36.3333	14.2244	1.66667	2.88675	2.97333	0.704651	2.24	0.052915	0.785234	Ibba	0.202183	2.39	0.052915	1.28333	0.023094	0.537178	0.0174161	Ibba	64.473	1.73754	6.42	0.39	0.482222	0.0831554	2.13889	0.185273	69.8944	1.75336	Ibba	20.8589	0.0019245	0.0177778	0.384439	3.3726
Is Stumbus	37	4.3589	43	1	61.6667	3.05505	5.62	0.896565	1.53833	0.196963	27.4682	1.09108	0.879535	0.558293	Is Stumbus	0.333333	0.57735	0	0	3.58333	0.350761	2.42667	0.261024	0.676871	Is Stumbus	0.0119785	2.75333	0.197315	1.44333	0.112398	0.524409	0.0252861	Is Stumbus	60.3611	0.532691	6.40449	0.00884333	0.618561	0.131439	1.95537	0.244634	71.9155	1.46212	Is Stumbus	18.9354	0.0122181	0.0222181	0.3323	3.84555
Lutzeddu	31.3333	6.4291	38	7	54	5.2915	7.26433	0.867719	1.75833	0.0930717	24.3455	1.94577	0.577642	0.388129	Lutzeddu	21	6.08276	2	1	3.55333	0.106927	2.54667	0.130512	0.716445	Lutzeddu	0.0185822	2.50333	0.0550757	1.50667	0.0929157	0.591415	0.0213393	Lutzeddu	59.341	1.65212	5.91081	0.649184	0.516865	0.0679839	1.7934	0.180642	73.2212	1.76925	Lutzeddu	18.3757	0.00203703	0.0211761	0.505482	4.01844
Malissa Tunda	49	0	54	2.64575	65	2.64575	6.60967	2.5893	1.33167	0.392062	20.8674	4.88724	0.193687	0.0705458	Malissa Tunda	3.33333	4.93288	1	1	3.72667	0.315331	2.55	0.305123	0.682957	Malissa Tunda	0.023642	2.62333	0.205508	1.55333	0.164418	0.46154	0.0245688	Malissa Tunda	52.0352	3.93867	5.87855	0.238343	0.382757	0.0783823	1.36394	0.0959739	72.4498	2.29569	Malissa Tunda	19.7521	0.000195923	0.0198869	0.569771	3.7125
Ne Plus Ultra	36	4.3589	40.6667	1.52753	61.6667	3.78594	2.75833	0.106265	1.666	0.0425676	60.4309	1.65734	0.988481	0.206241	Ne Plus Ultra	22.6667	6.65833	1	1.73205	4.05333	0.119304	2.21667	0.085049	0.546814	Ne Plus Ultra	0.009242	2.88667	0.0665833	1.33333	0.10116	0.652578	0.0601154	Ne Plus Ultra	62.5355	0.171003	6.53287	0.108902	0.494058	0.0795737	1.70998	0.0634807	66.5313	0.901967	Ne Plus Ultra	24.5474	0.00172201	0.0190058	0.134691	2.71639
Niedda I	40.3333	4.16333	46.6667	3.21455	55	17.0587	7.27467	0.344118	1.73167	0.18273	23.7657	1.45468	0.53123	0.347192	Niedda I	22.6667	10.9697	0.666667	1.1547	3.52	0.180831	3.34	1.23923	0.940565	Niedda I	0.305116	2.52667	0.0665833	1.64667	0.119304	0.628756	0.0188386	Niedda I	55.6832	0.777563	5.9655	0.299294	0.543794	0.159399	1.78002	0.140979	74.3214	3.76554	Niedda I	17.1771	0.0182542	0.0288284	1.06894	4.48462
Niedda II	40.6667	2.08167	46.3333	0.57735	70	13.2288	6.22133	0.397464	1.314	0.141947	21.0903	1.18476	1.02114	0.475204	Niedda II	2	2	1	1	3.17333	0.15695	2.35	0.213776	0.739553	Niedda II	0.0301649	2.31333	0.102632	1.45333	0.0305505	0.547686	0.074026	Niedda II	54.3496	1.09558	5.7901	0.273312	0.475067	0.0910912	1.68589	0.109467	75.5898	1.865	Niedda II	16.2674	0.0110604	0.0294222	0.625248	4.69809
Non Pareil	49.6667	1.1547	58.3333	3.05505	70.3333	3.05505	1.33	0.155885	0.985333	0.0958401	74.1943	1.39558	0.107986	0.063628	Non Pareil	0.666667	1.1547	13	6.9282	3.15667	0.092376	1.79667	0.011547	0.569569	Non Pareil	0.020675	2.42333	0.0351188	1.22333	0.0057735	0.7461	0.00177756	Non Pareil	57.8163	3.36263	5.94145	0.168119	0.512444	0.047556	1.65212	0.0978826	71.1694	1.8527	Non Pareil	20.5227	0.00135183	0.0280185	0.40723	3.50493
Nuxedda	40.3333	3.21455	45	1.73205	64	3.4641	4.36433	0.487223	0.837333	0.0438444	19.3117	1.85239	0.843449	0.409869	Nuxedda	0	0	1.66667	0.57735	2.43	0.0888819	2.21667	0.420991	0.909821	Nuxedda	0.147423	1.73667	0.0550757	1.27667	0.0251661	0.659037	0.0238362	Nuxedda	55.5128	1.14143	6.20958	0.134549	0.528794	0.0832108	1.76745	0.025129	75.3056	1.72116	Nuxedda	15.9859	0.0229107	0.0332275	0.588267	4.75347
Olla	28	2	38.3333	2.08167	60.3333	1.1547	4.70867	0.378764	1.167	0.073	24.8087	0.573483	1.03108	0.114823	Olla	14	1	0.333333	0.57735	2.71	0.117898	2.18333	0.080829	0.80651	Olla	0.0414985	2.02	0.08	1.33	0.01	0.686364	0.0309525	Olla	57.7882	2.31063	6.03222	0.362481	0.546667	0.0737111	2.07222	0.270439	75.5244	0.513907	Olla	15.6133	0	0.02	0.185034	4.84597
Orrì	37.6667	1.1547	42.3333	1.1547	55	5.56776	4.73187	1.14864	1.32433	0.177015	28.5892	3.72547	0.591943	0.843854	Orrì	28.3333	5.50757	5.66667	3.05505	2.64333	0.28006	2.28	0.268887	0.861783	Orrì	0.0129405	2.05333	0.235443	1.40667	0.135769	0.718273	0.00492153	Orrì	63.3083	3.21431	5.82983	0.594378	0.432712	0.0299429	1.88631	0.0917569	76.7738	5.4805	Orrì	14.8742	0.0116984	0.0234208	2.06174	5.6691
Picantili	54	4.3589	60.3333	5.03322	71.3333	3.78594	2.83667	0.496603	1.58333	0.270929	55.9091	3.83633	0.53	0.43	Picantili	9.66667	8.73689	2.66667	1.52753	3.36	0.301993	2.32333	0.192959	0.691829	Picantili	0.0119927	2.48	0.149332	1.51667	0.102144	0.611378	0.00460687	Picantili	55.1593	0.326383	5.91379	0.0809443	0.363494	0.0343167	1.91662	0.223987	68.8567	1.38604	Picantili	22.7229	0.00371297	0.0544233	0.242218	3.04013
Pitichedda	32	6.9282	40	2.64575	53	3.60555	3.22767	0.211533	1.62133	0.113289	50.2484	2.02593	0.549778	0.303356	Pitichedda	48.3333	33.9755	0	0	2.58667	0.24173	2.23667	0.141892	0.866542	Pitichedda	0.0339896	1.98667	0.0945163	1.42667	0.0585947	0.592897	0.0194596	Pitichedda	59.4993	0.519258	6.26487	0.31813	0.468094	0.0789009	1.81847	0.350028	73.3385	3.92158	Pitichedda	17.9153	0.012839	0.0218274	1.201	4.26793
Provvista	31.3333	6.4291	37.6667	5.7735	58.6667	1.52753	6.34833	1.23099	1.58767	0.288011	25.0695	1.4331	0.612235	0.18855	Provvista	28	3.60555	2.33333	2.08167	3.65	0.230651	2.49667	0.219393	0.683396	Provvista	0.0197327	2.58667	0.28006	1.53	0.112694	0.712629	0.0216589	Provvista	59.4934	2.36759	5.67738	0.369087	0.515969	0.0745207	1.90801	0.125747	74.3197	2.02149	Provvista	17.3971	0.0125518	0.0272468	0.595689	4.31828
Riu Loi	39.6667	2.08167	44	1	61.6667	3.78594	4.67367	0.482589	1.19267	0.121327	25.5406	1.367	0.750714	0.118209	Riu Loi	0	0	1	1	2.90333	0.16563	2.36	0.194679	0.812303	Riu Loi	0.0295435	2.05667	0.0832666	1.46667	0.100167	0.649817	0.0118267	Riu Loi	58.7869	2.50947	6.0711	0.0568107	0.451428	0.101104	2.1908	0.239194	69.5253	3.81416	Riu Loi	21.5599	0.00359916	0.0241171	0.698786	3.30789
Schina de porcu	38.3333	3.78594	45.3333	2.3094	62	3.60555	4.46933	0.398028	1.55467	0.0935432	35.0802	5.02221	0.66997	0.472183	Schina de Porcu	5.33333	3.05505	0.333333	0.57735	3.23	0.121655	2.53333	0.080829	0.784538	Schina de Porcu	0.0162533	2.42667	0.0665833	1.57667	0.0404145	0.467828	0.00780696	Schina de Porcu	57.7389	5.00193	6.26889	0.267796	0.687778	0.105848	1.67111	0.180134	73.5011	2.73428	Schina de Porcu	17.67	0.0057735	0.0233333	0.7514	4.2381
Stampasaccusu	18.6667	9.0185	31.6667	6.80686	50.6667	3.21455	5.92167	0.577219	1.228	0.048816	20.8398	1.67646	0.75471	0.50619	Stampasaccusu	10.6667	4.04145	1	1	3.32	0.105357	2.16	0.0888819	0.6516	Stampasaccusu	0.0476098	2.55667	0.120139	1.19667	0.0750555	0.666989	0.0110196	Stampasaccusu	54.8746	2.0216	6.81987	0.0658221	0.514252	0.0537485	1.99275	0.068992	70.1334	1.288	Stampasaccusu	20.3501	0.011537	0.0249244	0.292961	3.46057
Sunda G.	51.3333	2.88675	58.3333	2.08167	69	2	6.205	0.738626	1.34267	0.0889288	21.7899	2.39142	0.538286	0.279511	Sunda G.	3.66667	3.51188	1	1	3.38333	0.308923	2.88667	0.602771	0.851468	Sunda G.	0.148854	2.40333	0.0680686	1.60333	0.0665833	0.574686	0.034704	Sunda G.	58.0445	3.15859	6.25114	0.266882	0.576829	0.0801883	2.22963	0.35523	72.116	2.41591	Sunda G.	18.6064	0.0127008	0.0273328	0.654991	3.93467
Sunda N.	55.6667	1.1547	61.3333	3.21455	72.3333	3.05505	5.19	0.806774	1.207	0.192143	23.2766	1.54799	0.537255	0.171998	Sunda N.	7	9.53939	2.66667	1.1547	3.1	0.175214	2.23667	0.110151	0.722292	Sunda N.	0.0362391	2.35	0.08	1.35	0.0818535	0.639018	0.0196065	Sunda N.	60.0259	2.20883	5.9198	0.22794	0.497432	0.04202	2.01668	0.109144	71.4677	1.74791	Sunda N.	19.8914	0.0189816	0.030959	0.427838	3.61934
Troito A	55.6667	4.16333	60.3333	1.1547	70	2.64575	6.319	0.820294	1.21767	0.0803638	19.4961	2.97708	1.22	0.428762	Troito A	4.66667	4.72582	0.666667	0.57735	3.35333	0.080829	2.57333	0.0351188	0.767855	Troito A	0.0287135	2.33333	0.0416333	1.50667	0.0321455	0.64572	0.00839543	Troito A	63.6216	1.17511	5.77979	0.141186	0.393669	0.00966077	1.64821	0.080729	77.53	0.0817821	Troito A	14.4411	0.00116821	0.0397975	0.0448018	5.36888
Troito B	49.3333	0.57735	55	2	70	3	4.07067	0.412002	1.29533	0.116423	31.8809	1.70988	0.61	0.751054	Troito B	1.66667	2.08167	1	1	2.85	0.177764	2.27667	0.118462	0.799208	Troito B	0.011606	2.10667	0.111505	1.37667	0.083865	0.653328	0.0102552	Troito B	58.4538	0.845544	6.41759	0.120806	0.514362	0.0103618	2.0381	0.157455	69.6282	0.761894	Troito B	21.1788	0.001883	0.0425781	0.153572	3.29132
Tuono	54	2	60	3.60555	72.6667	2.08167	4.263	1.26677	1.45067	0.511484	33.6506	2.14691	2.45517	0.660844	Tuono	30.6667	13.2035	0	0	3.12667	0.417892	2.34	0.370405	0.746787	Tuono	0.0279434	2.33667	0.285365	1.49333	0.192959	0.690903	0.0226742	Tuono	56.7888	3.53437	6.1481	0.0229113	0.414412	0.0741386	2.4347	0.0689406	73.4503	1.98072	Tuono	17.3201	0.00209193	0.0223966	0.623125	4.29396
Vargiu	40.3333	2.3094	46.3333	4.50925	61	1	4.96167	1.03037	1.172	0.170845	23.9578	3.41327	1.10839	0.346058	Vargiu	1.66667	1.52753	3	3.60555	2.79333	0.181475	2.24	0.191572	0.801225	Vargiu	0.0163197	2.10333	0.0945163	1.45333	0.0832666	0.663382	0.00284399	Vargiu	57.9695	1.53675	5.56051	0.19758	0.456753	0.0813873	1.85057	0.128232	76.9218	0.779474	Vargiu	15.0115	0.0118822	0.0232514	0.318152	5.15356
Vavani Perra	28.6667	4.50925	38.3333	3.05505	63	2.64575	4.90633	0.245076	1.194	0.0517301	24.347	0.639537	1.19326	0.325874	Vavani Perra	8	3.4641	0	0	2.72	0.034641	2.11333	0.0665833	0.776955	Vavani Perra	0.0219098	2.03	0.03	1.34667	0.0208167	0.653328	0.0102552	Vavani Perra	55.3487	2.83759	6.33453	0.215493	0.623778	0.152718	1.70698	0.163003	75.732	0.711555	Vavani Perra	15.4264	0.0122356	0.0234637	0.271932	4.91925
[truncated: 5 more columns]
