# Supplementary material for: Genetic, Phenotypic, and Commercial Characterization of an Almond Collection from Sardinia
Source: Plants (Basel). 2018 Oct 15;7(4):86. doi: 10.3390/plants7040086 (PMC6313889; doi:10.3390/plants7040086)
Supplement: Supplementary file 1 [file plants-07-00086-s001.zip › plants-361681-proofreading-supple/Supplemental_Table_S3.xlsx]

## Sheet: foglio1
		Table 3S	SSR used in this study
		SSR code	primers		Tm (°C)	Ta (°C)	Repeated motif	Fragment length range (bp) in our almond cultivars	Bibliographic reference
			(5'→3') sequence
		UPD 96-003	TTGCTCAAAAGTGTCGTTGC	F	66	57	(CT)11(CA)28	85-135	Testolin et al. (2000)
			ACACGTAGTGCAACACTGGC	R	70
		UPD 96-005	GTAACGCTCGCTACCACAAA	F	68	57	(AC)16TG(CT)2CA(CT)11	106-146	Testolin et al. (2000)
			CACCCAGCTCATACACCTCA	R	70
		UPD 96-013	ATTCTTCACTACACGTGCACG	F	69	57	(AG)22(TG)8TT(TG)10	185-241	Testolin et al. (2000)
			CCCCAGACATACTGTGGCTT	R	70
		UPD 98-024	CCTTGATGCATAATCAAACAGC	F	68	57	(GT)19TC(TG)7	72-122	Testolin et al. (2000)
			GGACACACTGGCATGTGAAG	R	70
		UPD 98-409	GCTGATGGGTTTTATGGTTTTC	F	68	57	(AG)19	116-157	Testolin et al. (2000)
			CGGACTCTTATCCTCTATCAACA	R	70
		BPPCT 004	CTGAGTGATCCATTTGCAGG	F	60	58	(CT)22	182-227	Dirlewanger et al. (2002)
			AGGGCATCTAGACCTCATTGTT	R	64
		BPPCT 007	TCATTGCTCGTCATCAGC	F	65	58	(AG)22 (CG)2 (AG)4	124-159	Dirlewanger et al. (2002)
			CAGATTTCTGAAGTTAGCGGTA	R	68
		BPPCT 039	ATTACGTACCCTAAAGCTTCTGC	F	66	58	(GA)20	120-180	Dirlewanger et al. (2002)
			GATGTCATGAAGATTGGAGAGG	R	64
		BPPCT 025	TCCTGCGTAGAAGAAGGTAGC	F	71	58	(GA)29	180-204	Dirlewanger et al. (2002)
			CGACATAAAGTCCAAATGGC	R	73
		BPPCT 028	TCAAGTTAGCTGAGGATCGC	F	68	58	(TC)15	170-190	Dirlewanger et al. (2002)
			GAGCTTGCCTATGAGAAGACC	R	71
		CPPCT 33	TCAGCAAACTAGAAACAAACC	F	65	50	(CT)16	142-162	Aranzana et al (2002)
			TTGCAATCTGGTTGATGTT	R	61
